# Supplementary material for: A Community-Based Participatory Framework to Co-Develop Patient Education Materials (PEMs) for Rare Diseases: A Model Transferable across Diseases
Source: Int J Environ Res Public Health. 2023 Jan 5;20(2):968. doi: 10.3390/ijerph20020968 (PMC9859511; doi:10.3390/ijerph20020968)
Supplement: Supplementary file 1 [file ijerph-20-00968-s001.zip]

Archive with 1 entries (1 files):
- ijerph-2085282-supplementary.pdf
